# Supplementary material for: Expression and Purification of Cp3GT: Structural Analysis and Modeling of a Key Plant Flavonol-3-O Glucosyltransferase from Citrus paradisi
Source: BioTech (Basel). 2024 Feb 7;13(1):4. doi: 10.3390/biotech13010004 (PMC10885057; doi:10.3390/biotech13010004)
Supplement: Supplementary file 1 [file biotech-13-00004-s001.zip]

Archive with 1 entries (1 files):
- biotech-2758577-supplementary.pdf
